# Supplementary material for: Treating iPSC-Derived β Cells with an Anti-CD30 Antibody–Drug Conjugate Eliminates the Risk of Teratoma Development upon Transplantation
Source: Int J Mol Sci. 2022 Aug 26;23(17):9699. doi: 10.3390/ijms23179699 (PMC9456216; doi:10.3390/ijms23179699)
Supplement: Supplementary file 1 [file ijms-23-09699-s001.zip]

Archive with 1 entries (1 files):
- ijms-1871421-supplementary.pdf
